# Supplementary material for: Application of multiple machine learning approaches to determine key pyroptosis molecules in type 2 diabetes mellitus
Source: Front Endocrinol (Lausanne). 2023 Jul 19;14:1112507. doi: 10.3389/fendo.2023.1112507 (PMC10394840; doi:10.3389/fendo.2023.1112507)
Supplement: Supplementary Table 1 — Landscape of the fraction of immune cell types across T2DM and control specimens. [file Table_1.xlsx]

## Sheet: Sheet1
ID	Group	B cells naive	B cells memory	Plasma cells	T cells CD8	T cells CD4 naive	T cells CD4 memory resting	T cells CD4 memory activated	T cells follicular helper	T cells regulatory (Tregs)	T cells gamma delta	NK cells resting	NK cells activated	Monocytes	Macrophages M0	Macrophages M1	Macrophages M2	Dendritic cells resting	Dendritic cells activated	Mast cells resting	Mast cells activated	Eosinophils	Neutrophils
GSM2527028	Normal	0.027171	0.0239446	0.0258076	0.511788	0	0	0	0.0477606	0.0298458	0	0.054272	0.028404	0.209692	0.00614052	0.00151713	0	0	0	0	0.0207123	0.0129443	0
GSM2527029	Normal	0.0160937	0.0795629	0.0274911	0.397081	0	0	0	0.0647832	0.0387255	0	0.128164	0	0.174689	0.00444926	0.0023619	0	0	0	0	0.0572675	0.00933102	0
GSM2527030	Normal	0.0159841	0.017809	0.0291226	0.462171	0	0	0	0.0412523	0.125748	0	0.117858	0.022837	0.0761051	0.00762034	0	0	0	0.00672463	0	0.0400187	0.0367491	0
GSM2527031	Normal	0.0401117	0.0198303	0.0158735	0.442642	0	0.036464	0	0.0654795	0.0944263	0	0.044218	0.0188705	0.136747	0.0171791	0.00289953	0.0119829	0	0.0109944	0.0396541	0	0.00262743	0
GSM2527032	Normal	0	0.0534934	0.0531161	0.367645	0	0	0	0.0980665	0.0787611	0	0.148895	0	0.142741	0	0	0	0	0.003628	0	0.0300834	0	0.0235708
GSM2527033	Normal	0.00605824	0.156856	0.0183254	0.341294	0	0.0541362	0	0.0272624	0.0890073	0	0.0460477	0	0.20688	0	0	0.0322361	0	0	0.0142501	0	0.00764678	0
GSM524151	Normal	0.0386819	0.128574	0.0193108	0.355382	0	0	0	0.0650538	0.0575487	0	0.050619	0.0228092	0.163374	0.0431906	0	0	0	0	0.0185377	0	0	0.0369185
GSM524152	Normal	0	0.115014	0.0614609	0.285747	0	0.00129679	0	0.0253706	0.0777488	0	0.221709	0	0.118466	0.0520598	0	0	0	0	0	0	0.00892883	0.0321974
GSM524153	Normal	0.0891566	0	0.0493886	0.51916	0	0	0	0.0432378	0.0147573	0	0.109733	0	0.0620503	0.0298431	0	0	0	0.00813514	0.00650458	0	0.020043	0.0479909
GSM524154	Normal	0.0113103	0.0714673	0	0.283158	0	0.14002	0	0.0177148	0.0721306	0	0.129273	0	0.140887	0.0791532	0	0	0	0	0.0247449	0	0	0.0301409
GSM524155	Normal	0	0.0408095	0.12864	0.436655	0	0	0	0.0116457	0.0544399	0	0.068053	0.0302985	0.0982548	0.0238461	0	0	0	0	0	0.0332169	0.0275994	0.046541
GSM524156	Normal	0	0.0705004	0.115843	0.0912914	0.0916129	0	0	0.0758618	0.08302	0	0.114392	0.0220362	0.174476	0	0	0	0	0.000649224	0	0.143763	0.00764427	0.00891028
GSM524157	Normal	0.0276606	0.02415	0.0540011	0.410358	0	0	0	0.044984	0	0	0.0346974	0.00931876	0.175228	0	0	0	0	0.000873837	0	0.119054	0.0137731	0.0859017
GSM524158	Normal	0.104164	0	0	0.319653	0	0	0	0.0385068	0	0	0	0.0506576	0.130085	0	0.012151	0.0247388	0	0.0119905	0	0.20019	0.0937743	0.0140892
GSM524159	Normal	0.0944331	0	0.0474876	0.245187	0	0.0703242	0	0.00405972	0.0593534	0	0.0773043	0.0220741	0.160207	0.0395378	0.000452092	0	0	0.00273406	0	0.132858	0.0293781	0.01461
GSM524160	Normal	0.0430291	0.082233	0.0645577	0.164008	0	0.108943	0	0.054572	0.0122656	0	0.092131	0.0559729	0.15903	0	0	0	0	0.00453055	0	0.108686	0	0.0500416
GSM2527022	DM	0	0.101072	0	0.369921	0	0	0	0.0867093	0.0611572	0	0.0418367	0	0.0993157	0.0276077	0	0	0	0.000253884	0	0.120491	0.00780554	0.08383
GSM2527023	DM	0.0786366	0	0.0274492	0.392376	0	0	0	0.0281499	0	0	0.0625366	0.00430559	0.113286	0.0013252	0	0	0	0.00961705	0	0.150484	0.034603	0.0972307
GSM2527024	DM	0.0286161	0	0	0.157354	0	0	0	0.0521418	0.0783541	0	0.0745954	0	0.0162815	0.0164934	0.0227465	0	0	0	0	0.293272	0.0897952	0.17035
GSM2527025	DM	0	0.128692	0.0318391	0.0773006	0.022588	0	0	0.00466039	0.0497377	0	0.0855292	0	0.176482	0.126845	0	0.0259104	0	0	0.0120859	0.00413072	0	0.254198
GSM2527026	DM	0.0214377	0.0829161	0.0640082	0.420875	0	0	0	0.031586	0.0388094	0	0	0.0348982	0.127331	0.0697381	3.05e-05	0	0.00583349	0	0.0412765	0	0.0206963	0.0405631
GSM2527027	DM	0.0357252	0.0795257	0.111102	0.411173	0	0.0350817	0	0.0643684	0.0430787	0	0.0267558	0	0.111581	0	0	0	0	0	0	0.0619012	0.00918398	0.0105239
GSM524161	DM	0	0.0823271	0.012549	0.337926	0	0	0	0.0286047	0.142275	0	0.0191172	0.0525215	0.111493	0	0	0	0	0	0	0.076779	0.057947	0.0784606
GSM524162	DM	0.0523126	0	0.0999213	0.239889	0	0.037586	0	0.0273192	0.0396918	0	0.0362443	0.0546616	0.150988	0	0.00321981	0	0	0	0	0.183053	0.0363411	0.0387721
GSM524163	DM	0	0.074796	0.0285954	0.357574	0	0	0	0.0505537	0.117645	0	0.0231544	0.0140263	0.200546	0.0551072	0	0.00647189	0	0.00820644	0	0	0.0238829	0.0394402
GSM524164	DM	0.0535168	0	0.0349286	0.285065	0	0.125576	0	0.0684287	0	0	0.0197207	0.0213789	0.165876	0	0	0	0	0.0158225	0	0.0907009	0.070344	0.0486419
GSM524165	DM	0	0.0929632	0.0142833	0.517261	0	0	0.0225828	0.0473335	0.0555491	0	0.0852256	0	0.05115	0	0	0.0296377	0	0	0	0.0167391	0.0122245	0.05505
GSM524166	DM	0.0141153	0.035863	0.0448859	0.412194	0	0	0	0.039821	0.0662312	0	0.0657761	0.0127629	0.0953394	0.00827392	9.64e-05	0.0146831	0	0	0	0.107186	0.0112814	0.0714908
GSM524167	DM	0	0.0932015	0.023521	0.455554	0	0	0	0.0840775	0.0781585	0	0.0559729	0	0.137824	0.00281625	0	0	0	0	0	0.0342959	0.0204449	0.0141334
GSM524168	DM	0.0649893	0.0238658	0	0.448933	0	0	0	0.0150238	0.0501948	0	0.0610871	0	0.212091	0	0	0.00456969	0	0.0162667	0	0.0633918	0.0225713	0.0170163
GSM524169	DM	0.131375	0	0.0517697	0.31284	0	0	0	0.0864103	0.0886104	0	0.0994552	0	0.109301	0	0	0	0	0	0	0.0242097	0.0380617	0.0579666
GSM524170	DM	0	0.167929	0.0080224	0.379834	0	0	0	0.0192613	0.152613	0	0.065096	0.066638	0.106817	0	0	0	0	0	0	0	0	0.0337906
