# Supplementary material for: Application of multiple machine learning approaches to determine key pyroptosis molecules in type 2 diabetes mellitus
Source: Front Endocrinol (Lausanne). 2023 Jul 19;14:1112507. doi: 10.3389/fendo.2023.1112507 (PMC10394840; doi:10.3389/fendo.2023.1112507)
Supplement: Supplementary Table 2 — The list of CHMP2B-relevant genes. [file Table_2.xlsx]

## Sheet: Sheet1
YARS
NAF1
YOD1
ABHD13
C10orf35
MTMR6
GDPD1
TRMT61B
RHBDD2
LONRF3
ACVR1C
EXTL1
DCTN6
C4orf32
ZNF292
FAM73A
LOC284998
P2RY2
CDC23
SLC39A10
NPC1
C5orf42
COMMD10
SLC25A33
PRDM10
MAGOH
UGP2
SNX30
HABP4
EID3
TRH
CCDC112
THUMPD3
SWAP70
ASF1A
AMMECR1L
ABCE1
C14orf166B
CASP5
CEP70
ODF2L
FUT4
L3MBTL3
DCP1A
ZNHIT6
EDEM1
ZNF92
PDCD4
MFN1
GFM1
WDR20
TTC32
USP1
FIP1L1
NSUN3
FYTTD1
CCDC59
CNOT2
PHF12
GMNN
LGALS8
G6PC2
KATNA1
CSGALNACT1
SLC36A4
FBXO32
SCYL2
NMD3
KCTD3
PPIL4
RB1CC1
LTA4H
TGDS
TASP1
NTF4
TWISTNB
PYGO1
GABPA
TP53BP2
RANBP2
TMF1
GCLC
MLL5
POLR3F
PTS
TMEM161B
TNFSF8
NECAP1
ATP5SL
RPP30
CDH7
KLHDC2
PAQR3
GSTA3
LACTB
RAB8B
RNMT
PDYN
PTPN7
CYP2A13
ATXN1L
DNAJB14
SLC19A2
FUBP1
GALNT3
CACNB4
CHD1
EP300
KIAA1147
RSRC2
TMEM41B
REV3L
ADAM9
SIDT1
SMARCE1
ZNF639
OGFRL1
OPA1
RBMX
CAMK4
IL23A
RINT1
JMY
SRF
UTP15
NEDD1
RNF217
TRAF4
P2RY10
ACPL2
PRMT3
TMEM17
TPP2
TXNDC16
ZNF624
PNRC1
C9orf156
NR2C1
KLHL28
CCDC84
WDR63
SIAH2
C5orf24
ETS1
LAP3
PSD3
WSCD2
CALN1
HMGN4
TMED7
KIAA0430
ZNF395
TAF2
STAM
SLC31A2
RNF4
PDZD8
SYNGR3
LRRN1
TGS1
CCNC
EIF1B
NFRKB
OCIAD2
PRRC1
EIF1AX
CTLA4
SNHG1
UBE2D1
KLF3
LTA
PCBP1
DLGAP5
C2CD3
HNRNPR
ICK
CCNB1IP1
LUC7L2
SNX25
CHD2
GCM2
FBLN7
C5orf44
ZNF212
USP53
LOC285074
PDCD2
HTR1A
ZFAND6
PER2
ADNP2
PITPNC1
VPS26A
SF3B1
CDC14A
ZFAND2A
CYTL1
DSTYK
RLF
ZNF280C
CHAF1B
ATP13A3
ZNF75A
DSG2
WRN
ARL6IP1
TEX261
SNX16
KNTC1
RIT1
TANK
C9orf163
NBPF1
CCNK
DIRC2
FBXO31
DNAJC2
CLDND1
MBIP
GLUD2
HIVEP1
IDS
MPP5
ZNF571
DDX26B
CRKL
CD28
KRT25
TMEM56
CCNYL1
PRNP
HPS4
ZNF101
SMURF2
LTV1
SPOPL
SYTL2
EMP1
ACSL4
COG3
RNF19A
VIM
LRRC40
SNIP1
REL
SPPL2A
RGS13
ZNF529
PCGF6
SPOCK2
KIAA1407
PCMTD2
KLHL24
ZNF273
GFPT1
ZBTB41
ANP32E
SKIL
SEC24B
RPIA
LNPEP
IRF2BP2
IFI44
ZNF394
SEC23A
GNG2
MORC3
FEM1C
DLAT
NEK7
MMP10
TBC1D15
MAD2L1
TNFRSF21
ITGA4
AGAP1
MPZL3
ZDBF2
AUTS2
RNF103
LEF1
NLRP3
IL10RA
SAT2
RCHY1
PPP1R2
SEC16A
CCAR1
FIGNL1
TMEM167B
ZNF136
MCL1
HLA-J
AHCTF1
RANBP9
ANKRD32
MAP2K1
KIF21A
PRRG1
SYAP1
DICER1
ZWILCH
JMJD1C
VPRBP
H2AFV
C16orf87
PRPF18
SIAH1
PPP2R5E
SLK
CD58
UBE2U
ELL2
HIAT1
MAPK6
CDV3
CTSK
ARID4A
ZC3H7A
CCNB3
BACH1
TES
HSP90B1
GOLGA8A
HSPA14
MAPRE3
RCC1
ACAD11
GNPDA2
TBC1D12
H2AFZ
ZNF518B
ARNTL
FEM1B
CNOT4
DNAJB9
LIPT1
ERAP1
FAM76B
CMPK2
MBD3L1
P4HA1
CDC37L1
PNN
CCDC43
PDE4D
CASP7
GPRIN3
E2F5
EAF1
XRRA1
PPM1K
RSPO2
PLCL1
SMURF1
LOC389458
NCAPG
TRAF6
SH3YL1
BAG3
CACNA1I
TTC3
KCNA3
PDK1
NRIP1
FAM92A1
FBXO3
BRD1
DHX36
NAP1L5
CLK1
PPM1A
MAP4K3
KRAS
APPL2
ALKBH5
MED23
CENPC1
ZCCHC11
LOC440993
C9orf85
SMAD3
IL12A
ITM2A
TIPARP
CDKN2AIP
GABPB1
KPNA5
ITCH
KIF20B
C1orf180
MAP1LC3B
TAGAP
PLAG1
TRAT1
IDI1
CSGALNACT2
PIK3R1
PPP1R16B
PRPF4B
CEP55
RHOH
SGSH
PPTC7
GPR128
GUCY1A2
PGBD1
SLC26A3
EYA2
KLHDC9
ZNF25
AGFG1
SLC4A7
TPK1
SUB1
KLF11
RBM3
PELI1
NUP88
KCTD18
SOAT1
FAM169A
NR1D2
RNF34
LHFPL1
STAG2
IFNGR1
MCM6
CEACAM8
HSPA5
SCML1
NUP153
C9orf72
RCN2
TMEM51
PCDHGA1
PTGR2
GPR37L1
LRRC8B
NAPB
EIF2AK3
C19orf33
SGTB
IKZF5
ARHGAP12
EIF3M
C7orf60
RCL1
GRASP
ACVR1B
PDXDC1
UBXN2A
KLKB1
TPSD1
LRP12
EFCAB7
MGAT4A
CCT6B
ABCA12
IFNG
SLC7A5
USP30
ZXDB
ZNF331
PMAIP1
ZNF311
CRY1
CCNL1
SEC24A
RASGRP1
RNF138
NUP54
PTBP2
CPEB4
AMIGO2
TRA2A
YTHDC2
FNIP1
NUPL1
NBPF14
OSBPL8
FAM91A1
IRF8
ZNF165
BTG3
CTDSPL2
SERINC1
SHPRH
TRMT11
ANO5
HHEX
ELMO2
BCOR
PPP4R1L
NELL2
PTPLAD2
PIK3CA
IL18R1
PIGA
KIAA0101
AMY2B
KBTBD8
PDK4
NR4A2
PIWIL4
RGS1
TNFAIP3
DOCK10
DMRTC2
DUSP2
MAP3K8
HIST1H4G
KIF27
NUDT11
CD69
LILRA3
