# Supplementary material for: Application of multiple machine learning approaches to determine key pyroptosis molecules in type 2 diabetes mellitus
Source: Front Endocrinol (Lausanne). 2023 Jul 19;14:1112507. doi: 10.3389/fendo.2023.1112507 (PMC10394840; doi:10.3389/fendo.2023.1112507)
Supplement: Supplementary Table 3 — Selection of key CHMP2B-relevant genes via MCODE method. [file Table_3.xlsx]

## Sheet: Sheet1
Cluster	Score (Density*#Nodes)	Nodes	Edges	Node IDs
1	9.4	11	47	KNTC1, NCAPG, CHAF1B, KIAA0101, DLGAP5, GMNN, CEP55, KIF20B, ZWILCH, MCM6, MAD2L1
2	6.933	16	52	MAP1LC3B, NUPL1, NUP88, NEK7, EP300, FIP1L1, PIK3R1, EIF2AK3, RANBP2, MAGOH, NUP54, AHCTF1, HSPA14, CASP7, HSPA5, NUP153
3	5.6	6	14	NMD3, LTV1, TWISTNB, UTP15, ABCE1, PRMT3
4	4	4	6	CRY1, NR1D2, ARNTL, PER2
5	3.667	7	11	EDEM1, SEC16A, SEC23A, DNAJB9, HSP90B1, SEC24A, SEC24B
6	3.667	7	11	IRF8, PIK3CA, IFNG, TAGAP, IL10RA, CD28, ITGA4
7	3.5	5	7	EIF3M, GFM1, EIF1B, YARS, EIF1AX
8	3.333	4	5	RCL1, TRMT11, TRMT61B, NSUN3
9	3.25	9	13	TNFAIP3, IL23A, IL18R1, FUT4, IFNGR1, CTLA4, IL12A, RGS1, CD58
10	3	3	3	SNIP1, PNN, TRA2A
11	3	3	3	ACVR1B, SMURF1, SMURF2
12	3	3	3	H2AFV, ASF1A, WRN
13	3	3	3	STAG2, H2AFZ, SF3B1
14	3	3	3	SPOPL, KLHL24, KBTBD8
